# Supplementary material for: Enhanced extractive text summarization framework for low-resourced Urdu language
Source: PLoS One. 2026 Feb 9;21(2):e0341596. doi: 10.1371/journal.pone.0341596 (PMC12885249; doi:10.1371/journal.pone.0341596)
Supplement: S1 File — (CSV) [file pone.0341596.s001.csv]

title	text	summaries
Mother of the Nation Fatima Jinnah	Ms. Fatima Jinnah was born on 34 July 1893 in Karachi. She was almost 7 years younger than Quaid-e-Azam Muhammad Ali Jinnah. Ms. Fatima Jinnah was still young when her mother passed away. At the age of 8, the father's shadow also left his head. Both of these Quaid-e-Azam Muhammad Ali Jinnah were practicing lawyers in Bombay. After the death of her parents, she invited Fatima Jinnah to Bombay. Ms.…	Ms. Fatima Jinnah was born on 34 July 1893 in Karachi. At the age of 8, the father's shadow also left his head. Both of these Quaid-e-Azam Muhammad Ali Jinnah were practicing lawyers in Bombay. In 1910, Ms. Fatima Jinnah passed the matriculation examination with distinction marks. After matriculation, he passed Senior Cambridge and then Dental Surgeon examination in 1922 with high marks. After be…
Queen Kehsar died	Murree is a historical place of Punjab. It is included in Rawalpindi district. It is located in the northeast of Rawalpindi, about one and a half hours by car. The height of this healthy place from the sea level is about seven and a half thousand feet. The weather here is very good from April to November. However, it is very cold from December to March. The period from the last decade of December…	Murree is a historical place of Punjab. It is located in the northeast of Rawalpindi, about one and a half hours by car. The height of this healthy place from the sea level is about seven and a half thousand feet. Residents of different regions of Pakistan go to Murree as soon as it gets hot. If you go to Murree from Islamabad, tall and beautiful pine and cypress trees on both sides of the road s…
Ads are "not required".	An old man was explaining to his servant that you are a complete liar. See, Mir Sahib's servant is so foresight that Mir Sahib ordered an electric bulb from the market and brought along with it a bottle of kerosene and two candles so that if the bulb fuses, the lantern can work. A candle can be lit if its chimney breaks or the wick runs out. I sent you to get a taxi, you came after half an hour h…	An old man was explaining to his servant that you are a complete liar. See, Mir Sahib's servant is so foresight that Mir Sahib ordered an electric bulb from the market and brought along with it a bottle of kerosene and two candles so that if the bulb fuses, the lantern can work. A few days later, by chance, Agha was attacked by fever, so he sent him to fetch Hakeem Sahib. After a while, when Hake…
Defense Day	Defense Day is celebrated on 6th September every year. In a dark night of September 1965, India attacked Pakistan, but the brave and forceful army of Pakistan defeated the enemy. In this war which continued for seventeen days, India's war frenzy went cold and it submitted a request for an immediate cease-fire to the United Nations. Defense Day is celebrated to commemorate this feat of Pakistan Ar…	Defense Day is celebrated on 6th September every year. In a dark night of September 1965, India attacked Pakistan, but the brave and forceful army of Pakistan defeated the enemy. In this war which continued for seventeen days, India's war frenzy went cold and it submitted a request for an immediate cease-fire to the United Nations. Defense Day is celebrated to commemorate this feat of Pakistan Ar…
The story of the cypress	The Baloch had built their settlement in the wide field of Mohsinpur. In this settlement, there were huts from beginning to end, in which many Baloch families lived. There was an epidemic of plague in the areas around Mohsinpur. This epidemic had destroyed hundreds of houses and twenty neighborhoods. The shadow of death always hovered over the heads of those who were alive. People were so scared …	The Baloch had built their settlement in the wide field of Mohsinpur. The plague spread so fast that the whole town died instantly. It was just a hut whose two small inhabitants were kept by Allah in His protection. One was a twelve-thirteen-year-old girl whose name was Sanobar and the other was her younger brother Gul. Both of them were sitting innocently in the silence, when Gul looked at her s…
Sayings of Sheikh Saadi	Sheikh Sadi's original name was Sharafuddin. He is remembered by the title of Hakeem Mashreq. He is also called a moral teacher. He was born in the Iranian city of Shiraz during the time of Sultan Saad Zangi. Sheikh Saadi lived a long life and spent most of his life in travel and tourism. Sheikh Sadi also wrote poetry and prose. In poetry, his Masnavi Bostan and Gulistan in his prose books got a …	Sheikh Sadi's original name was Sharafuddin. He is remembered by the title of Hakeem Mashreq. He was born in the Iranian city of Shiraz during the time of Sultan Saad Zangi. Sheikh Saadi lived a long life and spent most of his life in travel and tourism. In poetry, his Masnavi Bostan and Gulistan in his prose books got a lot of fame and importance. Some of his wise and wise sayings are listed: Th…
Charms of science	No period of human history is devoid of scientific knowledge. Man learned the knowledge of science by rubbing stones, lighting fire, covering his body with clothes and gaining awareness of other things. It is as if we can say that the methods by which man determined the goals of his consciousness are called science. Prehistoric man considered rivers, seas, sun, moon and stars as his gods. As man …	No period of human history is devoid of scientific knowledge. It is as if we can say that the methods by which man determined the goals of his consciousness are called science. As man progressed in science on the basis of intellect and consciousness, he reached the treasures hidden in the depths of the oceans. After uncovering the secrets of the earth, they reached the moon and today Mars and oth…
Man and his environment	Man has been living on this earth for centuries. He is also influenced by his surrounding environment and also influences it. Man's relationship with the earth is a reflection of this friendly atmosphere, which makes human life in new colors and increases its beauty and beauty. Man's relationship with the earth is very old. Being unaware of the environment around him, he cannot achieve the beauti…	Man has been living on this earth for centuries. Man's relationship with the earth is very old. Being unaware of the environment around him, he cannot achieve the beauties of life, nor can the beauty of the environment be maintained without the attachment of the environment to the human being. Where scientific inventions have had positive effects on human life, its negative effects cannot be deni…
Blessings of hard work	Every work in the world requires movement, strength and power and doing work is called labour. All the beauty and sustainability of the world is due to hard work and effort. Hard work is a principle of this universe, on the basis of which a person gets fruits in every field of life. The will of the creator himself has also said in very clear words that man will get what he works hard for. As if a…	Every work in the world requires movement, strength and power and doing work is called labour. A person who works in the teachings of Islam is called a friend of Allah. Our Prophet (peace and blessings of Allah be upon him) used to take pride in doing all his work with his own hands, tying his own shoes and patching torn clothes by himself. In the construction of the Prophet's Mosque, the Holy Pr…
the game	Sports are fundamental in human life. Physical health depends on physical activity, exercise and sports. It is impossible to deny the importance of sports in the development of the human body. Thanks to sports, human existence remains strong and agile. Through sports, the qualities of discipline are created in a person. Sports not only teaches patience but also inculcates courage and spirit to co…	Sports are fundamental in human life. Through sports, there is an opportunity to highlight the hidden abilities and the habit of future planning is also developed. Some sports are associated with childhood life and some sports are associated with boyhood and youth. Popular sports worldwide are football, cricket, hockey, tennis, badminton, tug-of-war, volleyball, swimming and wrestling etc. Hockey…
Organization of Islamic Countries	The Muslim nation is the only nation in the world that is bound by one word. Believers of one God, one Messenger, and one Book have always been urged to become one nation. Allama Iqbal had said that in the beginning of the 20th century and after the First World War, there was an urgent need for the unity of the Islamic countries from the shores of the Nile to Tabhak Kashgar for guarding the One M…	The Muslim nation is the only nation in the world that is bound by one word. Believers of one God, one Messenger, and one Book have always been urged to become one nation. To achieve the goal of this unity, the organization of the Islamic Conference was founded. The proposal for the establishment of this organization was presented by the Saudi ruler Shah Abdulaziz and its first meeting was called…
Agriculture and industry	The development and prosperity of any country depends on its agriculture and industry. Agriculture and industry are two such areas of human life, thanks to which the system of life is established. Pakistan is also one of the countries of the world, which are on the path of development in terms of agriculture and industry. Basically, our country is an agricultural country, which is considered one …	The development and prosperity of any country depends on its agriculture and industry. Thanks to new tools, modern methods, seeds, fertilizers and pesticides, the agriculture sector took a new look. Seeing the interest of the children, the honorable teacher took permission from the headmaster and wrote a letter to the manager of Shadab Agricultural Farm. On the appointed day, the sixth grade stud…
My lovely bicycle	Today I came on foot for the first time, so I realized how useful even the smallest thing is. We really don't value all the things we have, but when they are discarded, we celebrate them. Today I am declaring this truth because I am reminded of this cycle which is a precious heritage of my elders. I am proud of it. I, all my family and all my countrymen can rightly be proud of having the world's …	Today I came on foot for the first time, so I realized how useful even the smallest thing is. Today I am declaring this truth because I am reminded of this cycle which is a precious heritage of my elders. I was a third grade student. He used to spend the whole day in street walking and kite flying. Respected father did not pay a single glance to these marks of mine. I don't know how one of his ta…
Mathematical knowledge	The study of quantities, structures, equations, transformations and maps etc. You can also call it the scientific knowledge of essential calculations. There are two basic operations in this calculation, counting and measuring. Numbers and dots are used as important signs in them. Shapes and motions are also studied in arithmetic. Arithmetic is as old as mankind itself, practical mathematics was a…	The study of quantities, structures, equations, transformations and maps etc. Arithmetic is as old as mankind itself, practical mathematics was also used by prehistoric people. It is said that the counting system was first introduced by the people of the Indus Valley. In modern times, the use of this knowledge has become indispensable in all scientific and non-scientific fields. Be it chemistry, …
Difference between rural and urban life	Ahmed studies in seventh grade. He lives with his parents in Lahore. His nursery is in the village. During the summer holidays, Ahmed, his brother Bilal and younger sister Ayesha came to the village with their parents. They got down from the bus in the nearby town of the village. Ahmed's uncle John welcomed him. He brought them to the village by sitting them on a thong. There were green paddy fie…	Ahmed studies in seventh grade. During the summer holidays, Ahmed, his brother Bilal and younger sister Ayesha came to the village with their parents. He was very happy to see the green atmosphere of the village. When they got down from Tange, the whole neighborhood was there to welcome them to the village. Ahmad and Bilal went to the fields with their cousin Hasan. When they reached home after f…
Organize and control	Discipline is a combination of two words discipline and discipline. Both of these are Arabic words. The meaning of poem is to put in order and arrange, while the meaning of restraint is to hinder. This means that following a law and rule in one's work is called discipline. Regulating one's abilities for the sake of a higher objective by restraining personal interests and desires is called discipl…	Discipline is a combination of two words discipline and discipline. Both of these are Arabic words. We can also say that discipline is another name for good order. The system of the universe created by Allah has a special order within it. The sun rising in the east at a fixed time every morning and setting in the west at a fixed time is a good example of discipline. There is also a pattern in the…
A journey from the impossible to the possible	When a person sees birds flying in the air, the desire to fly like the birds arises in his heart. He thought I wish I had wings and I could fly in the air. Many people had dreams of flying in the air, but no one knew how to interpret it. In 1903, the US Army was busy trying to build airplanes. The ship was built but it could not fly. An American newspaper New York Times wrote that it may take fro…	When a person sees birds flying in the air, the desire to fly like the birds arises in his heart. In 1903, the US Army was busy trying to build airplanes. An American newspaper New York Times wrote that it may take from one million years to one million years to make a flying machine, but only eight days had passed that two men surprised the world by performing this incredible feat. These were Wil…
Let's visit Pakistan	Our beloved country Pakistan emerged on the world map on August 14, 1947. Pakistan is a country rich in natural resources. All kinds of crops grow in its gold-bearing land. It also has luscious fruit gardens. The rivers flowing on his chest irrigate our fields. It also has towering mountain peaks. The singing waterfalls add four moons to its beauty. Allah Almighty has also blessed our country wit…	Our beloved country Pakistan emerged on the world map on August 14, 1947. Pakistan is a country rich in natural resources. The territory of Pakistan consists of four provinces. These provinces include Punjab, Sindh, Khyber Pakhtunkhwa and Balochistan. Balochistan is the largest province of Pakistan in terms of area. Its capital is Quetta. Major languages ​​spoken here include Balochi, Brahvi and …
The wisdom of the farmer	Once upon a time, a kind hearted king ruled over a country. He cared a lot about his subjects. His subjects were very happy with him. The king sometimes went out of his palace. He resembled common people, talked to them and inquired about their conditions. One day the king went to a village. He saw a farmer. He was working in his field. The king greeted the farmer. The farmer was very happy to se…	Once upon a time, a kind hearted king ruled over a country. One day the king went to a village. He saw a farmer. The king asked the farmer how much do you earn from this field?The farmer responded politely, King Salam! So understand that I earn one rupee a day. The farmer folded his hands and prayed! Eating four means that I spend them on myself and my wife. Taking off a loan of four means that I…
Hear my voice	I am a planet. The planet you live on. The people of the world have named me earth. I came into existence thousands of years ago. The way I look today, I was not like that before. There were forests on my chest. All kinds of animals run around in these forests. Birds yes. There was greenery and greenery everywhere. Trees produce a lot of oxygen. The air was clean. There was no sign of dust or smo…	I am a planet. The planet you live on. The people of the world have named me earth. The way I look today, I was not like that before. There were forests on my chest. All kinds of animals run around in these forests. Birds yes. There was greenery and greenery everywhere. Then it happened that Hazrat Insan started spoiling my dress. The blows of the ax started on the trees. People of the world say,…
May this flag be ours	Mareeha studies in seventh standard. For the past two weeks, his group had been planning educational and recreational outings. A student wanted to see Mangala Dam, while another was eager to see Kohistan Namak Khewora. Some deer were expressing their desire to see the minaret, while some were desiring to visit the forest of Chhangamanga. The girls could not decide on a place to visit. Finally, al…	Mareeha studies in seventh standard. For the past two weeks, his group had been planning educational and recreational outings. Miss Mumtaz said dear children! God willing, we will go to Lahore. After visiting Minar Pakistan, Badshahi Masjid and Shahi Fort there, we will go to Wagah border in the afternoon and watch the ceremony of taking off the flag. On the appointed day, they reached the border…
Etiquette	Etiquette is a collection of literature. It means methods. Thus, social etiquette refers to ways of living in society. Whether we are at home or in school, in the market or in an office in an event or in a resort or on a trip or in the city, we have to take care of these social etiquettes in every place. A person who practices these manners is called civilized, cheerful and polite. Every society …	Etiquette is a collection of literature. It means methods. Every society wants its members to take care of social etiquette. This is the reason why our parents and teachers teach us manners from childhood. Whoever belongs to any religion, color or race, whatever language he speaks, whatever profession he belongs to, whether he is white or black, rich or poor, he must be treated with respect. Alla…
All these institutions are their own	Ajmal Khan is one of the best teachers. He is very popular and dear to his students. He has allocated one hour of the week day for discussion. No textbook lesson is taught in this hour. Students eagerly wait for this day. They keep thinking throughout the week about what information they will get from this great teacher on the appointed day. For this purpose, they also write questions and bring t…	Ajmal Khan is one of the best teachers. He has allocated one hour of the week day for discussion. For this purpose, they also write questions and bring them along. It was a weekday. Ajmal Khan came to the congregation. A student stood up and politely said, Sir! I have read that we should respect our national institutions. He said that today our topic will be our national institutions. Ajmal Khan …
The purpose of life is to help others	It is said that man is a social animal. He is forced to live in society. He needs the support of others step by step. A human being is the one who is benevolent and sympathetic to others. If a person does not consider the suffering of others as his own suffering, then he does not deserve to be called a human being. Being helpful to others and helping them in their distress is the real humanity. W…	A human being is the one who is benevolent and sympathetic to others. Islam has taught us self-sacrifice. In the Holy Qur'an, the self-sacrifice of the Companions, may God's prayers and peace be upon them, is defined in these words (translated) and they put them before their lives, even if they themselves are starving. (Surah Al-Hashr, Verse No. 9) The Messenger of God Muhammad, may God bless him…
Pakistan Defense Day	Every nation has its own festivals and every nation celebrates them in its own way. Some of these festivals are of a religious nature, for example, we celebrate Eid Milad-ul-Nabi (peace be upon him), Eid-ul-Fitr and Eid-ul-Adha with religious devotion and respect. Christians celebrate the religious festivals of Easter and Christmas. Similarly, some days have special importance in the history of n…	Every nation has its own festivals and every nation celebrates them in its own way. Some of these festivals are of a religious nature, for example, we celebrate Eid Milad-ul-Nabi (peace be upon him), Eid-ul-Fitr and Eid-ul-Adha with religious devotion and respect. Similarly, some days have special importance in the history of nations and countries. For example, Pakistan Day, Independence Day, Tak…
Importance of agriculture	Agriculture and man have a very old association, but if it is said, it will not be out of place that since man entered the world, the work of agriculture has started. As long as this world lasts, agriculture will remain important. The reason for this is that man is forced to eat to survive. It is the agriculture sector, which spends day and night in producing human food. Our dear country Pakistan…	Agriculture and man have a very old association, but if it is said, it will not be out of place that since man entered the world, the work of agriculture has started. About seventy percent of Pakistan's population lives in villages. Agriculture is very important for Pakistan. This is the reason why agriculture is considered as the backbone of Pakistan. Forty years ago, all the agricultural work w…
First aid	You must have heard the words of first aid. Have you ever wondered what first aid is?As the name suggests, this is the aid that is given immediately to a person who has suffered an accident. Thanks to this aid, it helps to save the life of the affected person. Also, this aid prevents the situation from worsening and the affected person feels a little better. First aid is called first aid in Engli…	You must have heard the words of first aid. As the name suggests, this is the aid that is given immediately to a person who has suffered an accident. First aid is called first aid in English. The box or bag containing the first aid kit is called first aid box or first aid kit. Workers in factories and factories can get hurt at any time. If the first aid has been trained and the relevant box is pa…
The death of a martyr is the life of the nation	This is the story of a boy who used to walk around the streets of the village with his grandfather's medals on his chest. He was fond of joining the army. The army recruitment team came to his village and he joined the army. He got the interpretation of his dreams. After completing the training, he was made a tank driver. In the war of 1971, he was on the Shakargarh front. The offensive plan of t…	This is the story of a boy who used to walk around the streets of the village with his grandfather's medals on his chest. The army recruitment team came to his village and he joined the army. In the war of 1971, he was on the Shakargarh front. The offensive plan of the enemy was to advance from Shakargarh border area and capture Zafarwal, Narowal and Pasrur. On the night of December, everyone was…
Man was created for the pain of the heart	Animals and birds also live for themselves. We are the best of creation and it is our duty to benefit others as much as possible. In fact, the real joy of life is in the creation of God. In order to live a happy and peaceful life, it is necessary that the people of the society should have good behavior, generosity and self-sacrifice. A society in which every person takes care of the needs of othe…	We are the best of creation and it is our duty to benefit others as much as possible. Feeling each other's pain and treating it is an act that elevates and distinguishes man from the angels. There is a long drought in Medina. At the same time, a thousand camels loaded with grain from Malik Syria entered the limits of Madinah in a row. These grain camels belong to Hazrat Uthman Zul-Nureen (RA), wh…
Some important festivals of Pakistan	The manners and manners of people's living and living form their civilization and culture. The civilization and culture of every nation has different and individual colors. This nation is identified due to these colors. In the mirror of civilization and culture, the beliefs, ideas, customs, language and specific activities of a nation are indicated. Our beloved country Pakistan is a unit that inc…	The manners and manners of people's living and living form their civilization and culture. The regions of Pakistan: Punjab, Sindh, Baluchistan and Khyber Pakhtunkhwa and Gilgit-Baltistan and Azad Kashmir, apart from many tribal areas and agencies have separate lifestyles. Among the religious festivals, Shab Barat, Shab Miraj, Eid-ul-Fitr, Eid-ul-Adha, the day of Ashura, Muharram, and the celebrat…
Blood Revenge	Murad Khan was lying on all fours covered in blood. The people of the village were gathered in his room. His wife and young daughter were overcome with grief. Murad Khan's condition was deteriorating moment by moment. His complexion had turned yellow due to excessive bleeding. He wanted to say something but could not say it because of his illness. Finally, he raised his hand with great difficulty…	Murad Khan was lying on all fours covered in blood. He wanted to say something but could not say it because of his illness. He said: I am taking a longing from the world. I wish! If I had a son who would have avenged my blood, my restless soul would have been relieved, but alas, tears began to flow from his eyes. Murad Khan's daughter Spin Gul heard this and madly hugged her father's feet and sai…
Civil Defence	The phone rang and Hamid picked up the phone. His father's voice came from the other side saying, son! I will not be able to come home tonight, because there has been a bomb blast in the city's big market and an emergency has been declared in the hospital. During this time, his mother also came and on asking, Hamid told that it was father John's phone. He was saying that there is an emergency in …	The phone rang and Hamid picked up the phone. His father's voice came from the other side saying, son! I will not be able to come home tonight, because there has been a bomb blast in the city's big market and an emergency has been declared in the hospital. He asked my mother who are these people and why do they do this?Mother John told him son! They are enemies of the country and nation. On the s…
Lance Naik Lal Hussain Shaheed	Our beloved homeland Pakistan came into being after the sacrifices of millions of Muslims. After its establishment, if anyone dared to look at it with a lecherous eye, the jayalas of our country came forward to protect it. They never cared about their lives for this great duty. In the war of September 1965, the soldiers of Pakistan set bright examples of bravery and courage and destroyed the evil…	Our beloved homeland Pakistan came into being after the sacrifices of millions of Muslims. In the war of September 1965, the soldiers of Pakistan set bright examples of bravery and courage and destroyed the evil intentions of the enemy. In September 1965, the enemy attacked our country taking advantage of the darkness of the night and captured several border posts. In this case, the platoon comma…
Hockey	Sports are very important in human life. Sports improve physical health. It has been observed that athletes are physically stronger and more energetic than the general population. Along with physical health, sports are also an effective means of moral training. The player is taught to follow the rules and regulations of the game. A player plays to win but when he loses he accepts his failure chee…	Sports are very important in human life. Among them, hockey is a game that is called the national game of Pakistan. If you study the history of this game, you will find that it is an ancient game that started in Iran. Arrived in Europe from Iran. In Europe, this game first started in France, from there it reached England. Hockey was included in the Olympics for the first time in 1908. In 1928, th…
Weather of Pakistan	Allah Ta'ala has innumerable favors on His creatures. Human beings should always be grateful for the blessings and favors of their Creator, who have been blessed by Allah Almighty with the blessing of intellect and understanding. Look at the things around you: pulses, vegetables, grains, wheat, rice, various fruits, flowers, trees, plants, all these blessings have been created by Allah for man. D…	Allah has given Pakistan four seasons, summer, winter, spring and autumn. If you go to some countries like Saudi Arabia, Dubai and Kuwait and stay for a few months, then you will know the importance of diversity of seasons in your country. Dubai, Qatar and Kuwait etc. have hot weather throughout the year. In Malaysia and Indonesia, it rains for twelve months, due to which it is not as hot as Duba…
Hazrat Umar bin Abdul Aziz	This world is full of countless examples of goodness. There is no doubt that there are many examples of good in the world and the number of examples of evil is not less. It should be remembered that the examples of evil have been preserved only so that people can take a lesson from them and take the path of good and goodness. It is very important that if a person is alive and well on the basis of…	After the Messenger of God, Hazrat Abu Bakr Siddiq, Hazrat Umar Farooq, Hazrat Usman Ghani and Hazrat Ali, were elected Caliphs of other Muslims one after the other. Hazrat Umar bin Abdul Aziz was born in 681 AD in Madinah in the royal family of Banu Umayyah. He was the nephew and son-in-law of Khalifa Abdul Malik bin Marwan. He died in 721 CE at the age of about forty years. Caliph Sulaiman bin …
Importance of literature	Literature is an Arabic word. It means: something amazing. A standard of habit and behavior that is worthy of praise. It is explained as follows in the second volume of the Urdu encyclopedia, Daira Maarif Islamia. In its oldest sense, it is considered synonymous with Sunnah. That is, the habit, the hereditary standard of behavior, the constitution, which a person gets from his ancestors and elder…	Literature is an Arabic word. It means: something amazing. It is explained as follows in the second volume of the Urdu encyclopedia, Daira Maarif Islamia. In its oldest sense, it is considered synonymous with Sunnah. During the Banu Umayyad era, this word became popular for poetry and scholarly and literary writings. During the Abbasid period, literature was used for civility and politeness of ur…
national unity	Hamid was dismissed from school at one o'clock every day. The school was not far from home, so he used to reach home by half past one. It was two o'clock today, but Hamid still hadn't reached home, so his mother was worried, Hamid's father! Hamid has not reached home yet. Goodbye. Hamid's mother said while addressing Hamid's father. Why are you worried?His bicycle may have broken down on the way,…	Hamid was dismissed from school at one o'clock every day. It was two o'clock today, but Hamid still hadn't reached home, so his mother was worried, Hamid's father! Hamid has not reached home yet. Goodbye. Hamid entered the house while these talks were going on. Son! Where did you stay?Ami said seeing Hamid. College students from across the city were protesting on the way. Two days ago, on Friday,…
An example of a student	Makhdoom Sahib is an Urdu teacher in the school and is very popular among children and dear to every heart. Makhdoom Sahib keeps telling the children good things about life along with the syllabus. This time in the weekly Bizm Adab, he told the children of his class that today we will discuss the qualities and characteristics of an ideal student, so that you all try to make yourself an ideal stud…	Makhdoom Sahib is an Urdu teacher in the school and is very popular among children and dear to every heart. This time in the weekly Bizm Adab, he told the children of his class that today we will discuss the qualities and characteristics of an ideal student, so that you all try to make yourself an ideal student. Makhdoom Sahib: An exemplary student is a student who is an example and model for oth…
Importance of entertainment	Farah, Ferhat, Rahat and Fun, all these words have the same origin. The meaning is Sikh, comfort, and happiness. The work that gives a person satisfaction, pleasure and happiness is a work of comfort and entertainment. A student studies for six days straight, attends school regularly, and does homework regularly. In the time that is spared from these works, he helps his father or mother in his wo…	Farah, Ferhat, Rahat and Fun, all these words have the same origin. The meaning is Sikh, comfort, and happiness. A student studies for six days straight, attends school regularly, and does homework regularly. Coming from that atmosphere of suffocation to an open and spacious environment brings joy to his heart. Animals do only physical labor, perform physical labor while humans also have to do me…
God wants this at this time	It is said that a king took out the victim from Dar-ul-Sultant with a group of princes and servants and servants. These people continued to play hunting in the forest for many days. One day it so happened that a few deer appeared in front of the king and started running away filling the boxes. The king alone chased his horse. The deer were so fast that the king's horse could not reach them despit…	It is said that a king took out the victim from Dar-ul-Sultant with a group of princes and servants and servants. In the tune of killing the deer, he forgot which way he was going. He spent two days and two nights in the journey and finally succeeded in coming out of the forest. He must have walked three miles out of the forest before he saw the swaying fields. Looking at his appearance, no one c…
Position of women and their rights	Today, Sana's school was more crowded than usual. The school hall was beautifully decorated. All this was arranged because it was the day of the annual speech competition. The theme of which was the position of women and their rights, on the wall behind the stage, the verse of poet Dr. Allama Muhammad Iqbal was written in beautiful and elegant letters. The stage secretary announced the topic and …	Today, Sana's school was more crowded than usual. All this was arranged because it was the day of the annual speech competition. The theme of which was the position of women and their rights, on the wall behind the stage, the verse of poet Dr. Allama Muhammad Iqbal was written in beautiful and elegant letters. All the female speakers expressed their ideas in a very effective and reasoned manner. …
The Girl's Guide	Every inspired religion of the world teaches good love and philanthropy. The system of the world is based on the good of each other and the service of God's creation. To achieve this goal, numerous organizations have come into existence in the world, which are performing the duty of selfless service to human beings. Boy Scouts, Girls Guides and Girls Scouts are also considered among similar forma…	Both the Boy Scouts and the Girls Guides are international organisations, which originated in the UK. Lord Baden-Powell is the founder of the Boy Scout organization, while the founders of the Girl Guides organization are Lord Baden-Powell and his sister Acts. The aim of these organizations is to train ordinary citizens to make them useful for the society and to highlight moral values ​​in them. I…
Landscapes of Pakistan	Scenery is the plural of the word, scene, which means something to see. That thing should be able to exist, that is, something that has so many qualities that one wants to see them. Many things are visible in our country Pakistan. They have some historical buildings and places and many natural scenery. Some ignorant and ungrateful people of our country are often heard saying that we are going to …	Many things are visible in our country Pakistan. One day last year, our Urdu teacher said to the girls in the class that today I want the girls to describe their observations about the visible scenes and places of Pakistan. Sadia said that one year her father took all the siblings on a trip to Skardu in the month of August. Skardu is the capital of Baltistan. In the journey from Skardu to Shagar,…
Rail story	Not too long ago, about two and a half hundred years ago, people themselves used to travel on foot to go from one city to another city and from one town or village to another town or village. Donkeys, horses or camels were used. Donkey or horse cart, bullock cart or camel cart were used when there were more travelers. Surely you all must have heard the name of the great and famous Urdu poet Mirza…	Not too long ago, about two and a half hundred years ago, people themselves used to travel on foot to go from one city to another city and from one town or village to another town or village. Mirza Ghalib had to go to Calcutta for his pension, as this city was the capital of India in those days. It took months for Mirza Ghalib to complete this long journey, as he had to travel by bullock cart to …
awareness	It is the duty of every responsible citizen to participate in the development of the country. It is important to be aware of this duty. Sometimes we come across such situations and events that play an important role in bringing about revolutionary changes in our conscience and sense of responsibility. One such story is that of Chaudhary Kader Bakhsh. Mr. Chaudhary has become a very interesting pe…	It is the duty of every responsible citizen to participate in the development of the country. One such story is that of Chaudhary Kader Bakhsh. On reaching the office, they were just sitting on the chair when the clerk picked up the stack of files and placed them on the table in front of them. Sir, these are the tax files due to us for this year, the clerk replied in a polite manner, a sense of d…
Naha Mujahid Aitzaz Hasan (martyr) Medal of Valor	There are countless examples in history of people who embraced death by sacrificing their lives for the sake of others. His sacrifices became a message of life and freedom for others. One such example is that of a small hero of our nation who gave a new life to his fellow students by sacrificing his life. Let us tell you today about the little national hero who was martyred not in the battlefield…	There are countless examples in history of people who embraced death by sacrificing their lives for the sake of others. Yes! This is Aitzaz Hasan, a ninth grade student who was martyred in the school of Ibrahimzai village of Hangu area. The incident of Aitzaz Hasan's martyrdom is like this that on January 6, 2014, Aitzaz's parents sent their child to school as usual. He was going to school with h…
Allah Prophet (peace and blessings of Allaah be upon him)	At that time, when the clanging of swords was being heard from all sides in response to the call to truth, Hafiz Alam ordered the Muslims to move towards Dar al-Aman Madinah, but the presence of the Holy Prophet (PBUH), who was the real target of these oppressors, was waiting for God's order for him. The thirteenth year of Prophethood began and most of the Companions had reached Madinah, so accor…	The thirteenth year of Prophethood began and most of the Companions had reached Madinah, so according to divine revelation: The Holy Prophet (peace and blessings of Allah be upon him) also decided to go to Madinah. Quraish saw that now the Muslims go to Madinah and get hold of power and Islam spreads there. So people gave different opinions. One said that chains should be put on Muhammad's hands …
Habits and characteristics of Mirza Ghalib	Mirza Ghalib's morals were very broad. He used to meet everyone who went to meet him with a very wide forehead. A person who met him once always had a longing to meet him. He used to be happy seeing his friends and was happy with their happiness and sad with their sadness. Therefore, his friends, of every religion and nation, were numerous not only in Delhi but all over India. The letters that he…	Mirza Ghalib's morals were very broad. One of the chiefs of Delhi, who was Mirza's dear friend and after 1857, his condition had deteriorated, came to meet Mirza one day, wearing a 40-year-old furgal. Chhenist's furgul was filled with heart after looking at his body. He asked them: Where did you get this chinist?I find his style very good. He said: This farghal has been created today. If you like…
Laziness	This is a word, the meaning of which is misunderstood by people. People think that it is laziness not to work hard with hands and feet, not to be agile in work, to sit up and walk slowly, but they do not think that leaving the strong hearted is the biggest laziness. The labor of hands and feet is very necessary for living and earning bread and eating. To produce bread and to fill the belly, is a …	This is a word, the meaning of which is misunderstood by people. Working hard and being engaged in hard work every day seems to change their nature, but those who do not need these things, they leave their heart and strength idle and become very lazy and completely beastly. It is true that people read and develop in reading and perhaps one out of a thousand educated people will get such an opport…
Jokes of poets	One day in Lucknow, two people continued to repeat the words of Mir and Mirza. Both were followers of Khawaja Basit. He went to him and asked him to tell. He said that both Sahibs are great, but the difference is that Mir Sahib's speech is Ah and Mirza Sahib's speech is Wow. For example, after reading Mirza's poem, one of them, who was a supporter of Mirza, also came to Mirza and narrated the who…	One day in Lucknow, two people continued to repeat the words of Mir and Mirza. He said that both Sahibs are great, but the difference is that Mir Sahib's speech is Ah and Mirza Sahib's speech is Wow. For example, after reading Mirza's poem, one of them, who was a supporter of Mirza, also came to Mirza and narrated the whole story. A Sharifzade was 12-13 years old, he recited Ghazal. Sauda also ap…
Panchayat	Juman Sheikh and Algo Chaudhary had a big support. There was cultivation in Sajha, there was also some Sajha in transactions. One had complete trust in the other. When Jaman went for Hajj, he entrusted his house to Algo, and Algo used to leave his house to Jaman when he went out. This friendship started at the same time, when the two boys used to pray in front of the patriarch of Juman, Shaykh Ph…	Juman Sheikh and Algo Chaudhary had a big support. Sheikh Juman had an old widowed aunt. Jaman had shown the green garden of the promise and got that ownership from his aunt Ama. Jamin's wife Bi Fahmin gradually reduced the quantity of curry from rotis. For a few days, Aunt Jan watched more, but when she couldn't bear it, she complained to Juman. He threatened the Panchayat out of his clothes. Wh…
The exam	Even if the papers are not satisfied, the exam is still there, people are afraid of the name of the exam, but I laugh at their fear. What is the final exam like?Only two cases: fail or pass. They did not succeed this year, but next year. I used to see my friends and classmates that as the exam day drew nearer, their senses, their minds were disturbed and so was their looks. The effect of the test…	Even if the papers are not satisfied, the exam is still there, people are afraid of the name of the exam, but I laugh at their fear. Listen to me, I have completed the course of law class in two years, but how?In the evening, he went out for a walk with his friends. At the time of his return, Munshi was a friend and the lecturer was busy in teaching, there was no problem in completing the attenda…
Domestic birds and other animals	Crow, in grammar, is always used in the masculine. Chow helps in early morning mood swings. A mode that is not particularly good anyway. A crow cannot sing and does not even try. He moans, what is the meaning of moans?In my opinion, it has no meaning. Crows are black, white or whitish crows are not found in snowy regions. Why is crow black?The answer is very difficult. The mountain crow is one an…	Crow, in grammar, is always used in the masculine. Chow helps in early morning mood swings. A mode that is not particularly good anyway. A crow cannot sing and does not even try. He moans, what is the meaning of moans?In my opinion, it has no meaning. Crows are black, white or whitish crows are not found in snowy regions. Why is crow black?The answer is very difficult. The mountain crow is one an…
Appreciate	The colonels get very good C-class bungalows for their accommodation. I luckily got such a bungalow, which was also selected in its class, that is, I did not enjoy the distinction among colonels that my bungalow had among bungalows. It was a tradition from the old elders that this shared bungalow on Wilson Road was built by Mr. Wilson especially for himself. This bungalow was located in a plot of…	The colonels get very good C-class bungalows for their accommodation. I luckily got such a bungalow, which was also selected in its class, that is, I did not enjoy the distinction among colonels that my bungalow had among bungalows. Salim Mian, who had just finished his matriculation exam, like and with other Karnelzades, used to play badminton carelessly and would sit in front of the television …
Do not lose heart, move forward, the destination is not far away	We have made our beloved motherland Pakistan by making great sacrifices. All the people living on this land are one nation and will remain one, God willing. No one can lower the morale of this nation, nor will we allow anyone to do so. Innumerable stories of those who sacrificed themselves for its sake are scattered in every corner of Pakistan. Today, let us tell you the story of a brave mother l…	We have made our beloved motherland Pakistan by making great sacrifices. All the people living on this land are one nation and will remain one, God willing. Today, let us tell you the story of a brave mother living in a town in Pakistan. One day she was sitting on a comfortable chair in her room and was busy with some work when suddenly she was disturbed by a news on television. In this news, the…
Mirza Muhammad Saeed	In the morning, I was heartbroken to read the news in the newspapers that Professor Mirza Muhammad Saeed had a swim today. Off life! Shut up! No information about Mirza Sahib's mental illness or death has been found anywhere before. The extent is that he passed away the day after yesterday and hundreds of his friends and admirers did not even know about this tragedy. Sorry! May such a great maste…	In the morning, I was heartbroken to read the news in the newspapers that Professor Mirza Muhammad Saeed had a swim today. He wrote articles in Sir Abdul Qadir's magazine Makhzan 55 years ago, but not at Sheikh Sahib's request, but when he himself wanted to write his book. Sheikh Sir Abdul Qadir was a famous writer and close friend of Allama Muhammad Iqbal. A publisher came from Lahore to Delhi w…
Ideology of Pakistan	Muslims have always made tolerance their way, but when disbelief and atheism wants to gain dominance, Muslims stand firm to fight it. Due to the undue tolerance of King Akbar and the interference of Hindus in the country's politics, pagan practices became so widespread in the country that the freedom of the Muslims was also lost in their religious affairs. However, during the last period of Akbar…	Muslims have always made tolerance their way, but when disbelief and atheism wants to gain dominance, Muslims stand firm to fight it. However, during the last period of Akbar, Hazrat Mujadadi Al-Shani stood up for the exaltation of Islam. Due to their influence, Shah Jahan and after him his son Aurangzeb became the servant of religion, but only after Aurangzeb, due to mutual hypocrisy and weaknes…
Princess of Puristan	Saidani B had a long visit at one time. The good Mughalanis of the fort used to catch their ears in front of them. In the palaces, where a new pair was sewn, a new style of tikkai was mentioned and called for. Even among the begums of the city, his talent was admired. Everyone used to sit on their eyes. Today the palanquin is coming that the big government has called. Nawab Sultan Jahan Begum has…	Saidani B had a long visit at one time. After praying in the morning, she would take the children. What are the advices of reciting the Holy Qur'an? In the afternoon, she teaches cooking, cooking and cooking. In the evening, he would go to the kitchen and tell the recipes of cooking. When it was mentioned that Kande Dev, who saw the princess, carried away the cotton along with the bed, said Sidan…
Eid-ul-Fitr in Urdu literature	In Urdu ghazal poetry, Eid, the moon of Eid, the crescent and the eyebrows of the beloved on the day of Eid and its connections were important. But after the War of Independence in 1857, when the boundaries of Urdu poetry expanded and the attention towards poems intensified, symbolic and symbolic possibilities became more evident in the subject of Eid, and Urdu poetry was also made a means of exp…	But after the War of Independence in 1857, when the boundaries of Urdu poetry expanded and the attention towards poems intensified, symbolic and symbolic possibilities became more evident in the subject of Eid, and Urdu poetry was also made a means of expressing the feelings found after 1857. Khawaja Hasan Nizami wrote about the destruction of Delhi, the mention of the princes and princesses who …
Save me from my friends	One day I was passing through Chandni Chowk in Delhi when I saw a poor man who was very effectively explaining his plight to the people. After an interval of two or three minutes, this pain-filled speech was repeated in the same words and in the same paragraph. This style seemed so special to me that I stayed to see this person and listen to his words. This poor man was tall, his body was thick a…	People will say how this person has absurd ideas. Life without friends is double and it runs away from them, but I don't say this to friends. I know that they come to me to please me and wish me well, but the practical result is that friends intend to benefit me and harm me. For example, my friend is Ahmad Mirza whom I call Bhabhar or friend. When they come making noise, turning things upside dow…
polished	She was standing in front of the railway ticket house wrapped in a black silk burqa. Flipped veil, some surprised looks, it was half past eleven at night. Only fifteen minutes were left for the car to arrive, but the windows of the ticket house were still closed. His surprised eyes hit the closed windows. He took a look around him. Sectors of men were sleeping like corpses on the ground and bench…	She was standing in front of the railway ticket house wrapped in a black silk burqa. At last, in the bright light of the station, he saw that a handsome young man wearing a heavy and heavy coat was coming towards him. There will be an Amirzada! Why would he come to get a third class ticket?What does he know now that what he saw in me at that time, that is my total universe. Briefcases and holdall…
gluttonous	It is a matter of later times, there used to be a hawker in a village. It was his habit to gossip and talk to others and despite his best efforts, he could not break his habit. He decided many times that he will no longer be jealous of anyone, he will not talk about one thing to another, but every time he failed in this intention. In fact, he was forced by his habit and because of this habit he h…	It is a matter of later times, there used to be a hawker in a village. In fact, he was forced by his habit and because of this habit he had to lose his job, so he was useless. Finally, when he was fed up with the continuous failures and his turn really reached the point of starvation, he thought in his heart that he should leave this village and try his luck elsewhere. So he took some very necess…
The name of the financial demon	Named Dev, the tomb of Rabia Durrani was Mali in the garden of Aurangabad (Deccan). Caste detractors who are considered to be very lowly people. The distinction between nations is artificial and has gradually become ethnic. Truth, goodness, beauty are not the inheritance of anyone. These qualities are the same in low caste people as in high caste people, the tomb garden was under my supervision. …	Named Dev, the tomb of Rabia Durrani was Mali in the garden of Aurangabad (Deccan). Caste detractors who are considered to be very lowly people. I entrusted the work of making the chaman in front of my bungalow to Namdev. He considered his plants and trees as his children and nurtured and cared for them like children. He would have been happy to see them green and fresh, just like a mother is hap…
Ali Bakhsh	One day I had gone to Lahore for some work. At one place, I met Khawaja Abdul Rahim Sahib. In the conversation, he said that Ali Bakhsh, a long-time and loyal employee of Allama Iqbal, has been given a square plot of land in Lyallpur by the government in connection with his services. That Bachara has gone round many times but he does not get possession, because some wicked people are illegally oc…	One day I had gone to Lahore for some work. At one place, I met Khawaja Abdul Rahim Sahib. In the conversation, he said that Ali Bakhsh, a long-time and loyal employee of Allama Iqbal, has been given a square plot of land in Lyallpur by the government in connection with his services. That Bachara has gone round many times but he does not get possession, because some wicked people are illegally oc…
Istanbul	Istanbul is a city in Turkey. The first attack of the Muslims on the city of Istanbul was in 672 AD, but they failed to return after seven years of siege. The historical significance of this siege is that Jalil-ul-Qadr Sahabi Hazrat Abu Ayyub Ansari (RA) participated in it. He died during this campaign and was buried in Istanbul. The conquest of Istanbul (Constantinople) was destined for Murad II…	Istanbul is a city in Turkey. The first attack of the Muslims on the city of Istanbul was in 672 AD, but they failed to return after seven years of siege. Sultan Muhammad Fatih attacked the city of Istanbul in 1452 AD with full planning. On May 29, 1453, Istanbul was completely occupied by the Muslims. In 1754, Mahmud I built a wide-roofed Sultani Path, a beautiful fountain, a madrasa and a large…
Asah Hasna, may God bless him and grant him peace	In order to become eligible for God's love and deserving of His love, every religion has given one strategy and that is to follow the good advice given by the founder of this religion, but Islam has adopted a better strategy. He has placed the practical statue of his prophet in front of everyone and has described following and following the practical statue as a means of becoming worthy of God's …	In order to become eligible for God's love and deserving of His love, every religion has given one strategy and that is to follow the good advice given by the founder of this religion, but Islam has adopted a better strategy. He has placed the practical statue of his prophet in front of everyone and has described following and following the practical statue as a means of becoming worthy of God's …
Help yourself	God helps those who help themselves. This is a very good and proven article. In this small sentence, the experience of people, nations and generations is collected. The enthusiasm of a person to help himself is the basis of his true development and if this enthusiasm is found in many people, then it is the root of national development and national strength and national strength. When someone else…	God helps those who help themselves. This is a very good and proven article. Just as water flows into its own spring, good subjects are governed well and ignorant, corrupt and uneducated subjects have to be governed in the same way. It has been proven from all the experiences that the quality and excellence of a country and the quality of its government are mostly dependent on the conduct, morals…
Sir Syed's morals and traits	His table was rarely empty of friends and guests. On the day when there were no guests, he was not shy while eating, and on the day when there were many guests, there was Eid at his house. There was not much frequency and variety in the meals, but the food was generally good. If on any occasion the food was not good, they would happily eat whatever was available to their fill without putting thei…	His table was rarely empty of friends and guests. On the day when there were no guests, he was not shy while eating, and on the day when there were many guests, there was Eid at his house. In the writing of Ahmadiyya sermons in the province, he put in such hard work for one and a half years, which caused a disease in the feet of the latter, which did not go away till the end. During the time when…
Abolghasem Zahrawi	Some of the famous scientists of the Islamic kingdom of Andalus undoubtedly aspired to master their art, but the greatest figure of that era, whose perfection was believed by the people of the West for centuries, is Abul Qasim Khalaf bin Abbas Zahrawi. Abd al-Rahman al-Nasser, the famous ruler of Spain, built a grand palace four miles away from his Darul Sultanate in Cordoba and named it Qasr Zah…	Some of the famous scientists of the Islamic kingdom of Andalus undoubtedly aspired to master their art, but the greatest figure of that era, whose perfection was believed by the people of the West for centuries, is Abul Qasim Khalaf bin Abbas Zahrawi. He was born in 936 during the reign of Abdul Rahman Al-Nasir, who was the eighth ruler in Shahan Andalus. After completing his education, he joine…
Respect for the writer	In the morning Hazrat Qamar prepared a cup of boiled tea twenty times and drank it without sugar and milk. This was their breakfast. Milk and sugar were not necessities of life for them. He must have gone to the house to wake up his wife and ask for money, but he did not want to wake her up after seeing her sleeping in a torn and dirty quilt. I thought that I might not have slept all night becaus…	In the morning Hazrat Qamar prepared a cup of boiled tea twenty times and drank it without sugar and milk. After drinking tea, he took up the pen and got absorbed in writing the book. Which in his opinion will be the best work of this century, the publication of which will take him out of the grave of anonymity and bring him to the sky of fame and renown. A noble has a function here. He has also …
Overcoat	One evening in January, a well-dressed young man passed through Davies Road and reached Mall Road and turned towards Charing Cross and started walking on Khraman Khraman Padi. This young man looked very fashionable with his trim. Sticking hair, thin mustache as if sewn from the ends, wearing an almond-colored overcoat, in the hem of which was stuck a half-open flower of a syrup-colored rose, a gr…	One evening in January, a well-dressed young man passed through Davies Road and reached Mall Road and turned towards Charing Cross and started walking on Khraman Khraman Padi. This young man looked very fashionable with his trim. Sticking hair, thin mustache as if sewn from the ends, wearing an almond-colored overcoat, in the hem of which was stuck a half-open flower of a syrup-colored rose, a gr…
order	Three or four Tangas are always present at the turn of the main street of the neighborhood, but that day when I came to the turn, there was not a single Tanga there. I had to go very far and reach early, so I started waiting for Tange. Many people passed by, but all of them were engaged. Suddenly, I saw Fike Kochuan coming towards me, so I called out, "Where is Fike Tanga?"Don't you bring a thong…	Suddenly, I saw Fike Kochuan coming towards me, so I called out, "Where is Fike Tanga?"Don't you bring a thong? The thong, Babuji, has not been paired today. Fike replied. So Babu Ji, what happened yesterday, when Baba passed through Masri Shah, a wise man was selling gold. Baba brought this sarmah and told us that it will cure the redness of the eyes. He recited Luqman Hakeem, King of Wisdom and…
Take the lamp	In the growing gloomy darkness of the evening, everything in front was gradually becoming blurred. He squinted his eyes and started looking at the unplastered walls, which were getting darker and darker as if they were bathed in black. Darkness and loneliness! She started coughing and sat up. He was waiting for his father who had come from work and was going somewhere. I don't think that I would …	In the growing gloomy darkness of the evening, everything in front was gradually becoming blurred. The door creaked in a familiar way and then slammed shut and he opened his eyes with a shudder. I am Achan. It was his father's voice. where was fatherMy heart was trembling alone. The father took out the sewing machine from his pocket and put a shackle on it, and in the light of the sewing machine,…
Geography of Lahore	As a preamble, I just want to state that a long time has passed since Lahore was discovered, so there is no need to prove its existence with arguments and proofs. There is no need to say that even if you turn the circle from right to left, our country will come to rest in front of you, then look for the name of Lahore at the intersection of such and such longitude and such and such latitude, wher…	As a preamble, I just want to state that a long time has passed since Lahore was discovered, so there is no need to prove its existence with arguments and proofs. Lahore is located in Punjab, but Punjab is no longer Punjab. Central Asian invaders enter through Peshawar and UP invaders enter through Delhi. The first mentioned people are called Ahl Saif and they use the surname Ghaznavi or Ghori. N…
The fruit of friendship	A pigeon and a pigeon lived in a forest. They had a nest on a big tree and they were living a peaceful life in it. When the pigeon laid the eggs in the nest, she was always worried that some animal might not take the eggs. Thinking about this, one day she started saying to the pigeon: We don't have a solid companion here who can come in handy when the time comes. But what is the danger to you her…	A pigeon and a pigeon lived in a forest. When the pigeon laid the eggs in the nest, she was always worried that some animal might not take the eggs. Thinking about this, one day she started saying to the pigeon: We don't have a solid companion here who can come in handy when the time comes. Well, if you say so, I will go. The pigeon said this and at the same time flew to the pair of donkeys. On r…
Is the world really round?	We came running horses in the darkness of this earth and sea of ​​darkness, but we found everything flat. More than the world, we are self-rounded that we reached Paris when we started from Peking, and when we slipped from Copenhagen, we stopped in Kolbo, but we died when we arrived. Those who insist on the roundness of the world say that if you don't believe, go from the east side, go round and …	We came running horses in the darkness of this earth and sea of ​​darkness, but we found everything flat. More than the world, we are self-rounded that we reached Paris when we started from Peking, and when we slipped from Copenhagen, we stopped in Kolbo, but we died when we arrived. Would it be strange to know, like Sindbad, in an unseen island, where there is as much danger of entanglement with…
Virtues of Omar bin Abdulaziz	Allama Ibn Juzi, the famous Muhaddith who passed away, wrote a book in the circumstances of Hazrat Umar Farooq and Umar bin Abdul Aziz, which was named Sirat al-Umarin. We saw this book in the Khediveya library in Egypt, from which many useful information was selected for al-Farooq. In this book, Allama has taken only those things which are mostly related to his morals and justice. Therefore, we …	Allama Ibn Juzi, the famous Muhaddith who passed away, wrote a book in the circumstances of Hazrat Umar Farooq and Umar bin Abdul Aziz, which was named Sirat al-Umarin. Among them, the most remarkable thing in the events and circumstances of Hazrat Umar bin Abdul Aziz is his behavior with non-religious people. One day, Umar bin Abdulaziz was able to hold the post of caliphate. A Christian, who wa…
Creation of Pakistan	Although the Islamic government in India lasted until the death of Aurangzeb Alamgir (1707) for one and a half hundred years, but actually the power and power of both the government and the nobles had ended by the middle of the eighteenth century. At the beginning of the nineteenth century, the political decline of the Muslims was completed, so in 1803, the British entered Delhi. But at the same …	Although the Islamic government in India lasted until the death of Aurangzeb Alamgir (1707) for one and a half hundred years, but actually the power and power of both the government and the nobles had ended by the middle of the eighteenth century. In this critical time of political decline and social destruction, a sincere reformer Syed Ahmed Barelvi was born, who tried his best to remove the rel…
Nawab Mohsen Mulak	Nature had bestowed many virtues on late Nawab Mohsin-ul-Mulk. Reasonableness, intelligence, eloquence and generosity were such common and distinguished qualities that even a person walking along the road could find out in a few minutes of conversation. Titles or names are given by Atkal, the features of the name do not have an absolute meaning in them. It is not possible at the time of giving a …	Nature had bestowed many virtues on late Nawab Mohsin-ul-Mulk. Reasonableness, intelligence, eloquence and generosity were such common and distinguished qualities that even a person walking along the road could find out in a few minutes of conversation. Thus, the late Nawab Sahib's favors to Hyderabad and the people of Hyderabad, both individually and collectively, were innumerable, but a few thi…
Hardworking and wise	People who travel look at the present and those who use binoculars look at the past and reception, narrating that when the garment of time was not stained by sin and the world was free from the dust of evil, then all the children of Adam lived in the world of general happiness and carelessness. The country, the country was empty and Khusrad was the king of comfort, mercy, and the heart of an ange…	People who travel look at the present and those who use binoculars look at the past and reception, narrating that when the garment of time was not stained by sin and the world was free from the dust of evil, then all the children of Adam lived in the world of general happiness and carelessness. Coincidentally, in a wide field, a field of flowers bloomed that the world smelled from it, but its sme…
Akbari's follies	Akbari (tempered daughter-in-law) is a very foolish and arrogant girl who is married to Muhammad Aqil. After fighting with her mother-in-law, she cried and started living in a separate house with her husband, but her mismanagement and mismanagement ruined the house. Meanwhile, she fell in love with Katni. Coincidentally, in those days a Katni was present in the city and there was a ghoul everywhe…	Akbari (tempered daughter-in-law) is a very foolish and arrogant girl who is married to Muhammad Aqil. Coincidentally, in those days a Katni was present in the city and there was a ghoul everywhere. This insidious Hajj used to keep all kinds of blessings and sadha things with her to seduce the foolish women: Tasbeeh, healing dust, Zamzams, dates from Madinah, the head of the mountain, a piece of …
First victory	After the morning prayer, the people of Damascus were standing on the roofs of the markets and houses watching the procession of the army of Muhammad bin Qasim. It was the first time in the history of the world that the leadership of the army was entrusted to a seventeen-year-old youth. From Damascus to Basra, many young and old men from every city and town joined this army. Information had been …	After the morning prayer, the people of Damascus were standing on the roofs of the markets and houses watching the procession of the army of Muhammad bin Qasim. Zubaydah sold all her jewels to buy horses and weapons for some new soldiers. Before his arrival, Hajjaj bin Yusuf in Basra had received the message of Muhammad bin Haroon, the governor of Makran, that out of the delegation of men sent to…
Hawaii	The beautiful travels of the world have always been imposed on me, this is another one. Some were afraid of such a long air travel, some one lady warned that from Tokyo to Honolulu there is the Pacific Ocean below and above God, not even a small piece of land is visible for Daras and as usual, if a storm comes, then the journey will be safe. Stomach rumbled. But my husband had left three months a…	The beautiful travels of the world have always been imposed on me, this is another one. After reaching Karachi, I booked B and AC tickets. If you want to go through this poor line, you should keep 24 hours capacity. Freshened up, left for Tokyo. Poor Pan Am, the old rickety ship rocked and rocked us for four hours. When the plane took off, we hummed and prayed to Allah that the Lord would protect…
Maulana Zafar Ali Khan	About ten years from now, it is mentioned that I was working in the office of Akhbar New World. Meanwhile, someone came and said that Zamindar Sahib has come. I was sitting with a langi tied. The hair on the head is disturbed, the beard has grown for many days, he got up in a panic as soon as he heard the name of the zamindar, he asked who is the zamindar sir?He was unable to say anything when Ma…	About ten years from now, it is mentioned that I was working in the office of Akhbar New World. After a while, Maulana Zafar Ali Khan came knocking. Therefore, Maulana came and as soon as he came, he spread the story of Simon Commission, India's modern reforms, Round Table Conference and complete freedom. Maulana Shaiq Ahmad Usmani had rebelled against the Congress in those days and was in favor …
Modern means of communication	Communication has been a human need since the beginning. Earlier, the messengers were sent to this task. The horsemen began to run away. Messages were sent far and wide by horsemen. In order to send messages to distant places, stations were built at ten, twelve, twelve miles, where fresh horses were available. The horsemen would go to the next floor with a bag of letters and hand it over to the h…	Communication has been a human need since the beginning. Earlier, the messengers were sent to this task. The horsemen began to run away. The Muslim rulers in their time had greatly developed the communication system through cavalry. A separate department was established for this which was called Dewan Al Barid. Rua Jahangir, the Mughal ruler of India, also kept pigeons for this work. Motor and ra…
Maulvi Nazir Ahmed Dehlvi	I saw Maulvi Nazir Ahmed for the last time when I was only five years old. I must have seen it before, but I don't remember at all. I remember so much that we three brothers came to Delhi from Hyderabad Deccan with father, then we went to Khari Baoli's house. He passed through the courtyard in front of the couple and went to the front hall. Two or three men were sitting here writing something. In…	I saw Maulvi Nazir Ahmed for the last time when I was only five years old. His white beard and mustache are only remembered. Abba quickly went ahead and hugged him and started crying and we stood in shock. When the anger in his heart went out, we were ordered to greet grandfather and father. We greeted, they loved. The late Nawab Sarfaraz Ali Khan, the brother of Nawab Iftikhar Ali Khan's Jawara …
A travelogue of nowhere	We have written many travelogues. The travelogues of China and Machin, the travelogues of Iran and Turan, the travelogues of the places where we have not been and eye-witness accounts of the events that we have not seen. Allah Almighty has indeed given legs to human beings, but He has also given them brains, the importance of which is not equal to that of legs. Today's passport is a passport, but…	We have written many travelogues. The travelogues of China and Machin, the travelogues of Iran and Turan, the travelogues of the places where we have not been and eye-witness accounts of the events that we have not seen. This morning we left for Kabul but it is night and we have not reached Kabul. Maulana Hamid Ali Khan said, I used to feel that I was wearing an angarkha of Tanzeb even after wear…
Ayub Abbasi	Your virtues are alive, your virtues remain, what should I say about the late Muhammad Ayub Abbasi and where to start! They were so good and so cheap and so indispensable that when I start to say something about them, first of all I feel that it is not that, not from here, not from there, not now. If they were there, their example was of pure nature, for example: air, water, light, which are so c…	Your virtues are alive, your virtues remain, what should I say about the late Muhammad Ayub Abbasi and where to start! They were so good and so cheap and so indispensable that when I start to say something about them, first of all I feel that it is not that, not from here, not from there, not now. نہ انھیں توڑ جوڑ آتا تھا ، نہ خوش پوشاک ، نہ خوش گفتار ، نہ خوش باش ، نہ رنگین و رعنا ۔ سیاہ فام ، چ…
